# Supplementary material for: Legal implications of the climate-health crisis: A case study analysis of the role of public health in climate litigation
Source: PLoS One. 2022 Jun 15;17(6):e0268633. doi: 10.1371/journal.pone.0268633 (PMC9200309; doi:10.1371/journal.pone.0268633)
Supplement: S1 Data — (XLSX) [file pone.0268633.s001.xlsx]

## Sheet: Sheet1
GLOBAL
Period	Numbers of Cases
By Sept 2020	1641
By End 2021	1869
UNITED STATES
Period	Numbers of Cases
2021	112
2020	152
2019	149
2018	112
2017	120
2016	113
2015	81
2010-2014	315
2005-2009	184
2000-2004	19
1990 -1999	5
(2015-2020)	727
Total End 2021	1362
NON -US
Period		Numbers of cases
2021		56
2020		47
2019		36
2018		33
2017		23
2016		24
2015		29
2010-2014		122
2005-2009		122
2000-2004		11
1990 -1999		4
(2015-2020)		248
Total End 2021		507
PUBLIC HEALTH CASES AGAINST GOVERNMENT - DECIDED
CASE		COUNTRY	DECISION	ORDER	WHY LOSS	CONSEQUENCE	DATE	ARGUED	COURT/LAW	Plaintiff	Defendant	Legal Precedent
Shrestra v Office of PM		Nepal	Win	Court ordered gov to pass climate law	NA	Nepal government passed new climate law (EPA 2019)	2018-12-01		Constitution/Paris/UNFCCC	Individual (strategic)	National government	Climate Law and Human Rights
Urgenda		Netherlands	Win	Court ordered gov to reduce emissions	NA	Netherlands government passed climate law	2019-12-01	Seeking declaratory judgment and injunction to compel the Dutch government to reduce GHG emissions	ECHR	Climate solutions group (strategic)	National government	Climate Law and Human Rights
0907346		Australia	Loss	Kiribiti citizen not granted refugee status	No persecution	No action (for refugees)	2009	arguing that sea level rise should give refugee status	Refugees Convention	Individual (not strategic)	National government	Climate Law and Human Rights
Court V State Himachal Pradesh		India	Win	State gov ordered to restrict black carbon emissions	NA	State laws passed to prevent glacial melt	2014			Court /Tribunal	Local government	Climate Law and Human Rights
Greenpeace v Austria		Austria	Loss	Did not invalidate tax credits on air travel	No Standing	No action (on tax credits for air)	2020	arguing that GHGs pose a threat to human rights	European Court HR	Environmental Activist Group	National government	Climate Law and Human Rights
Ruling on modification to ethanol		Mexico	Win	Agency action invalidated by supreme court	NA	Agency restricted from raising ethanol content in fuel	2020	right to healthy environment prioritized above economics	Constit/Paris	Court /Tribunal	Government Agency	Climate Law and Human Rights
UN Human Rights Committee on Teitiota		New Zealand	Loss	Denial of refugee status not in violation of HR	No personal	No action (for refugees)	2020		UN Human rights committee	Individual (not strategic)	National government	Climate Law and Human Rights
EU Biomass Plaintiffs v EU		EU	Loss	No change to biomass considered as renewable	No Standing	No action (on biomass)	2020	Whether the European Union’s 2018 revised Renewable Energy Directive illegally treats forest biomass as a renewable fuel by not counting CO2 emissions from burning wood fuels	EU Charter on HR	Citizens group	European government (EU)	Climate Law
Friends of the Irish Environment		Ireland	Win (not on HR)	Irelands national mitigation plan squashed as not specific until 2050	No standing on human rights or constitution	Ireland must create a new national mitigation plan	2020	Whether Ireland’s National Mitigation Plan violated statutory law, the Irish Constitution, and human rights obligations because it is not set to reduce greenhouse gas emissions sufficiently over the near-term.	Constitution/ HR	Environmental Activist Group	National government	Climate Law and Human Rights
Family Farmers and greenpeace v Germany		Germany	Loss	No compensation for reducution of emissions to only 32% (not 40%)	Gov Discretion	No action (gov not liable for compensation for past reductions)	2019	Whether the German Federal Government violated plaintiffs constitutional rights and EU law through insufficient action to meet its 2020 greenhouse gas emissions reduction target	Constit/EU	Citizens group	National government	Climate Law
Advisory opinion interamerican court human rights		Americas	Win	Right to a healthy environment is a human right	NA	Member states can bring human rights claims	2017	In an advisory opinion, the Inter-American Court of Human Rights recognized the right to a healthy environment as a human right	Interamerican court HR	National State	National government	Climate Law and Human Rights
Future Generations v Min Enviro		Colombia	Win	"fundamental rights of life, health, the minimum subsistence, freedom, and human dignity are substantially linked and determined by the environment and the ecosystem	NA	The amazon has rights (rights for nature)	2018	Youth plaintiffs seek to enforce fundamental rights to a healthy environment which they claim are threatened by climate change and deforestation.	Colombia supreme court	Youth (strategic)	National government	Eco-centric
Plan B Earth v Sec of state for business		UK	Loss	Judical review failed in revision of 2008 act for 2050 target	Gov discretion	No action (to raise the 2050 goal)	2019	Government’s alleged violation of the Climate Change Act 2008 for failure to revise its 2050 carbon emissions reduction target in light of the Paris Agreement and the latest science	UK Climate Act 2008	Climate solutions group (strategic)	National government	Climate Law and Human Rights
Union of Swiss Senior Women v Swiss Federal		Switzerland	Loss	Court refused to alter targets or to give the elderly special standing	No standing	No action (to link elderly health with carbon targets)	2020	Adequacy of Swiss government's climate change mitigation targets and implementation measures and possible infringement on human rights	Swiss Supreme/ ECHR	Womans Group	National government	Climate Law and Human Rights
Leghari v Fed of Pakistan		Pakistan	Win	Court granted claim of a farmer that 2012 climate act had not been enforced	NA	Gov had to take action to enforce the existing act	2018	Farmer challenged government for failure to carry out core provisions of 2012 law	Pakistan climate act	Individual (strategic)	National government	Climate Law and Human Rights
Gbembre v Shell		Nigeria	Win	Oil companies must stop flaring in delta	NA	Gov and oil companies must stop the practice of oil flaring	2005	Challenge to the practice of gas flaring in the Niger Delta by oil and gas companies	Nigeria law	Citizens group	National government	Climate Law
Teitiota v Chief exec		New Zealand	Loss	Not granted refugee status	Not a refugee	No action (to expand the scope of convention to include climate change)	2015	Refugee status sought		Individual (not strategic)	National government	Climate Law and Human Rights
Tuvalu		New Zealand	Win	Granted visa due to exceptional circumstances	NA	Did not consider climate	2014	Resident visa sought	Immigration act 2014	Individual (not strategic)	National government	Climate Law and Human Rights
Neuzelle coop v Head of Admin		EU	Win	An amendment to EU regulations to reduce agri subsidy and spend it on climate was valid	NA	EU can redirect funds towards climate	2013	Preliminary ruling on two 2009 amendments to regional agricultural rules	EU Law	Industry group	European government (EU)	Climate Law
Petition to interamerican court on US actions		Americas and US	Loss	Petition denied to give Inuk Alaska relief for human rights violations from US acts/omissions	Not enough information	No action (to order the US to reduce emissions)	2007	Petition to the Commission seeking relief from human rights violations resulting from global warming caused by acts and omissions of the United States	Interamerican court HR	Indigenous group	National government	Climate Law and Human Rights
Juliana v US		US	Loss (Appeal Pending)	Request of youth denied	No standing	No action (to change gov policy)	2020	Action by young plaintiffs asserting that the federal government violated their constitutional rights by causing dangerous carbon dioxide concentrations.		Youth (strategic)	National government	Climate Law and Human Rights
Reynolds v Florida		US	Loss				2018	Action by eight young people asserting that the State of Florida and its agencies and officials violated fundamental rights to a stable climate system under Florida common law and the Florida constitution.		Youth (strategic)	State government	Climate Law
Mataatua District Maori Council v New Zealand		New Zealand	Undecided	Having described the factual basis that links government policies adverse climate impacts, the claimants then point out that provisions of the Waitangi Treaty make the government responsible for the “active protection” of natural resources such as forests and fisheries on behalf of the Maori			2016	Determine whether New Zealand climate change policy violates Waitangi Treaty with Māori		Indigenous group	National government	Climate Law and Human Rights
PUBLIC HEALTH CASES AGAINST GOVERNMENT - PENDING
Greenpeace Mexico v Min Energy		Mexico	Pending				Filed 2020	Mexico's energy sector policy violates human rights by promoting fossil fuels at the expense of renewables		Environmental Activist Group	National government	Climate Law and Human Rights
Youth for Climate v EU		33 European Countries	Pending				2020	Youth filed human rights complaint against 33 governments. Imapact of climate on youths including mental health	EU Conv HR	Youth (strategic)	European government (EU)	Climate Law and Human Rights
Asociación Civil v. Province of Entre Ríos		Argentina	Pending				2020	Whether a delta should be given rights (and a guardian)	Constit/ConvChild/UNFCCC/Paris	Citizens group	National government	Eco-centric
Neubauer v Germany		Germany	Pending				2020	Youth argued that Germany's GHG reduction goals violated human rights.		Youth (strategic)	National government	Climate Law and Human Rights
Hearing on climate change		Interamerican Court human rights	Pending				2020	Civil society groups ask court to promote climate policies		Citizens group	Court	Climate Law and Human Rights
Lho’imggin et al. v. Her Majesty		Canada	Pending				2020	Indigenous groups alleged Canada's climate policy, approval of GHG-emitting projects violate human and constitutional rights.	Paris/All historical Environmental	Indigenous group	National government	Climate Law and Human Rights
Rights of indigenous people		UN Special Rapporteurs (USA)	Pending				2020	U.S. tribes filed human rights complaint with UN, alleging U.S. government has failed to address climate-caused displacement. Claim that actions are beyond negligence	UN Charter and more	Indigenous group	National government	Climate Law and Human Rights
La rose v Her Majesty		Canada	Pending				2019	Canadian youth sought declarations that Canada violated their rights by failing to take sufficient action on climate change, and an order requiring the government to implement a Climate Recovery Plan	Canada charter of rights	Youth (strategic)	National government	Climate Law and Human Rights
Saachi V Arg, Braz, Fra, Turkey		Arg, Brazil, France, Turkey (UN)	Pending				2019	Whether respondents violated children’s rights under international law by making insufficient cuts to greenhouse gas emissions and failing to use available tools to protect children from carbon pollution by the world’s major emitters.	Paris/UNFCCC/UN Child	Youth (strategic)	International (Multiple national governments)	Climate Law and Human Rights
Maria Khan v Pakistan		Pakistan	Pending				2018	Whether the government of Pakistan's inaction on climate change violated the constitutional rights of women and future generations	Constitution	Womans group	National government	Climate Law and Human Rights
Commune de grande synthe v france		France	Pending				2019	Whether the French government’s failure to take further action to reduce greenhouse gas emissions violates domestic and international law	UNHCR/ Paris (see urgenda)	State government	National government	Climate Law and Human Rights
Notre Affairs a Tous		France	Pending				2018	Whether the French government’s failure to take further action on climate change violates a statutory duty to act under domestic and international law	ECHCR/Paris/UNFCCC (see urgenda)	Climate solutions group (strategic)	National government	Climate Law and Human Rights
Friends of the Earth Germany v Germany		Germany	Pending				2018	Whether the German government violated plaintiffs’ fundamental rights by failing to meet greenhouse gas emission reduction goals	Constitution	Environmental Activist Group	National government	Climate Law and Human Rights
Environment Jeunesse v Canada		Canada	Appeal Pending	(loss) on first ruling did not allow the 35 and younger class (arbitrary class action)			2018	Whether the Canadian government violated fundamental rights of citizens aged 35 and under by failing to set a greenhouse gas emission reduction target and plan to avoid dangerous climate change impacts	UNFCCC/Paris/Canada charter of rights	Youth (strategic)	National government	Climate Law and Human Rights
Plan B Earth v Sec State for transport		UK	Appeal Pending	(win) on first ruling court decided that paris agreement was gov policy to be considered			2018	Whether an approval to expand Heathrow International Airport is illegal due to inadequate consideration of climate change commitments under the Paris Agreement and advice to change national climate targets		Climate solutions group (strategic)	National government	Climate Law
Armando Carvalho v European Parliament		EU	Appeal Pending	(loss) on first ruling dismissed on procedural grounds not the merits	No standing (direct and individual concern)	No action	2018	Action seeking an injunction to order the EU to enact more stringent greenhouse gas emissions reduction targets through existing programs	UNFCCC/EU	Youth (strategic)	European government (EU)	Climate Law and Human Rights
Petition to interamerican on rights of artic people		Canada	Pending				2013	Address effects of black carbon on the Athabaskan people via arctic warming	Interamerican court HR	Indigenous group	National government	Climate Law and Human Rights
Greenpeacenordic v min energy		Norway	Appeal pending	(loss) on first ruling and appeal courts did not overturn oil licences for north sea		No action to halt oil exploration in the north sea	2020(leave to appeal)	Constitutionality of Norwegian government decision to license new blocks of Barents Sea for development of deep-sea oil and gas extraction	Norway courts	Environmental Activist Group	National government	Climate Law
Ali v Fed of Pakistan		Pakistan	Pending				2016	Injunction against development of Thar Coalfield	Pakistan court	Individual (strategic)	National government	Climate Law
VZW Klimaatzaak v belgium		Belgium	Pending				2014	Compel federal and regional governments to reduce greenhouse gas emissions	IHR and Belgum (see urgenda)	Citizens group	National government	Climate Law and Human Rights
Held v State		US (Montana)	Pending				2020	Lawsuit seeking declaration of right under the Montana constitution to a stable climate system and to compel Montana to prepare and implement a remedial plan to reduce greenhouse gas emissions.		Youth (strategic)	State government	Climate Law and Human Rights
Komor v United States		US	Pending				2019	Constitutional climate change lawsuit seeking an order requiring the federal government to research and establish a program for direct atmospheric carbon removal.		Individual (strategic)	National government	Climate Law and Human Rights
Aji P v Washington		US	Pending				2018	Action by young people under 18 years of age claiming that the State of Washington and state agencies and officials violated plaintiffs' rights by creating and maintaining fossil fuel-based transportation and energy systems.		Youth (strategic)	Local government	Climate Law and Human Rights
Indigenous Environmental Network v Trump		US	Pending				2019	Challenge to President Trump's revocation of the presidential permit for the Keystone XL pipeline, issuance of a new presidential permit, and authorization of the balance of the 875-mile project in the U.S.		Indigenous group	National government	Climate Law and Human Rights
Dine Citizens v US land management		US	Pending				2020	Challenge to authorization and issuance of oil and gas leases on 30 parcels covering nearly 41,000 acres of land in the San Juan Basin in New Mexico.		Citizens group	National government	Climate Law
PUBLIC HEALTH CASES AGAINST CORPORATIONS
Re Greenpeace SE ASIA		SE Asia	Decided	the Commission concluded that legal responsibility for climate damage is not covered by current international human rights law, but fossil fuel companies have a clear moral responsibility, and the onus falls on individual countries to pass strong legislation and establish legal liability in their courts			2015	Investigation into allegation that largest emitters have violated human rights of Filipinos by causing climate change and ocean acidification		Environmental Activist Group	Corporation	Climate Law and Human Rights
Youth Verdict v Waratah Coal		Australia	Pending	Court has denied motion to dismiss the case of the basic of protection of children, right to culture, right to life			2020	Australian youth challenged proposed coal mine on human rights grounds.	Queensland court human rights	Youth (strategic)	Corporation	Climate Law and Human Rights
Milieudefensie v Royal Dutch Shell		Holland	Pending	further informed by Articles 2 and 8 of the European Convention on Human Rights (ECHR) which guarantee rights to life (Article 2) and rights to a private life, family life, home, and correspondence (Article 8)			2019	Whether a private company violated a duty of care and human rights obligations by failing to take adequate action to curb contributions to climate change	European Convention HR	Climate solutions group (strategic)	Corporation	Climate Law and human rights
Citizens Commitee v Kobe Steel		Japan	Pending	right to clean air and a healthy and clean environment and right to enjoy a stable climate			2018	Families sought to prevent construction of new coal-fired units.		Youth (strategic)	Corporation	Climate Law and Human Rights
Specific guidelines OECD Fracking		UK Slovenia	Pending	failing to undertake required due diligence by not ensuring that its subsidiary and contractor considered all the environmental and health risks of fracking			2019	Social and environmental groups filed complaint against UK company alleging breaches of OECD Guidelines for Multinational Enterprises during permitting process for a fracking project in Slovenia.		Environmental Activist Group	Corporation	Climate Law and Human Rights
Complaint BP OECD		UK	Pending	misleadingly asserts that increases in global primary energy demand are both desirable and inevitable for human progress and development			2019	Environmental group filed complaint against BP for allegedly misleading advertising campaign.		Environmental Activist Group	Corporation	Climate Law and Human Rights
Mapuche		Argentina	Pending	The Mapuche Confederation of Neuquén brought a criminal complaint asserting that the mishandling of toxic waste has resulted in contamination that threatens the environment and public health			2018	Indigenous group filed criminal complaint alleging mishandling of toxic fracking waste.		Indigenous group	Corporation	Climate Law and Human Rights
OAAA v Araucaria Energy		Argentina	Pending				2018	Plaintiffs sought to block thermoelectric plant		Citizens group	Corporation	Climate Law and Human Rights
Market Forces v SMBC, MUFG and MIZUHO		Vietnam	Pending				2018	Complaint against funding of coal mines in Vietnam by Japanese Banks		Climate solutions group (strategic)	Corporation	Climate economics and public health
Notre Affairs a Tous v Total		France	Pending	the environment, and public health that could result directly or indirectly from the operations of the company and of the companies it controls.			2019	Whether a French oil company violated the French Commercial Code by failing to adequately report climate risks associated with its activities and take action to mitigate those risks in line with the goals of the Paris Agreement		Climate solutions group (strategic)	Corporation	Climate economics and public health
State v America Petroleum Institute		US	Pending				2020	Action brought by Minnesota against members of the fossil fuel industry for allegedly causing climate change harms by misleading the public by downplaying the threat of climate change and the role of their products in causing climate change.		State government	Corporation	Climate economics and public health
State v BP America		US	Pending				2020	Lawsuit seeking to hold the fossil fuel industry liable for the physical, environmental, social, and economic consequences of climate change in Delaware.		State government	Corporation	Climate economics and public health
City of Hoboken v Exxon Mobile		US	Pending				2020	Lawsuit seeking to recover climate change-related damages allegedly resulting from the defendant energy companies' production of fossil fuels and concealment of fossil fuels’ harms.		State government	Corporation	Climate economics and public health
City of Charlestown v Brabham Oil		US	Pending				2020	Lawsuit seeking to hold fossil fuel companies liable for the impacts of climate change on the City of Charleston.		State government	Corporation	Climate economics and public health
City of New York V BP		US	Pending				2018	Action brought by New York City against fossil fuel companies seeking damages for climate change-related injuries.		State government	Corporation	Climate economics and public health
City and County Honolulu v Sunoco Corp		US	Pending				2020	Lawsuit seeking damages and other relief from fossil fuel companies for alleged conduct that the City and County of Honolulu contends actually and proximately caused climate change impacts.		State government	Corporation	Climate economics and public health
Mc Veigh v REST										Individual	Corporation	Climate economics and public health
